# Supplementary material for: Network-meta analysis made easy: detection of inconsistency using factorial analysis-of-variance models
Source: BMC Med Res Methodol. 2014 May 10;14:61. doi: 10.1186/1471-2288-14-61 (PMC4049370; doi:10.1186/1471-2288-14-61)
Supplement: Additional file 1 — Contains all SAS code that was used to obtain the results presented in this paper. [file 1471-2288-14-61-S1.zip]

Archive with 1 entries (1 files):
- 4636452291208697_MOESM1_ESM.sas
