# Supplementary material for: Network-meta analysis made easy: detection of inconsistency using factorial analysis-of-variance models
Source: BMC Med Res Methodol. 2014 May 10;14:61. doi: 10.1186/1471-2288-14-61 (PMC4049370; doi:10.1186/1471-2288-14-61)
Supplement: Additional file 1 — Contains all SAS code that was used to obtain the results presented in this paper. [file 1471-2288-14-61-S1.zip › 4636452291208697_MOESM1_ESM.sas]

/*This file analyses the Diabetes dataset of Senn et al. (2013) using the methods
  described in our paper and produces all results reported therein.*/

data senn;
input
obs trial$21.   n1   t1   comment1   mean1   sd1   n2   t2   comment2   mean2   sd2   n3   t3   comment3   mean3   sd3   na ;
datalines;
 1   Alex_1998            291 4 1 0.13 1.428 300 9 1 0.5 1.45 NA NA NA NA NA 2
 2   Baksi_2004           218 7 1 -1.2 1.112 233 1 1 0.1 1.036 NA NA NA NA NA 2
 3   Costa_1997            36 2 1 -1.1 0.36 29 1 1 -0.3 0.7 NA NA NA NA NA 2
 4   Davidson_2007        117 7 1 -1.2 1.097 116 1 1 0.14 1.093 NA NA NA NA NA 2
 5   De Fronzo_1995       213 4 1 -1.7 1.459 209 1 1 0.2 1.446 NA NA NA NA NA 2
 6   Derosa_2004           45 6 2 6.8 0.8 42 7 2 6.7 0.9 NA NA NA NA NA 2
 7   Garber_2008          132 10 1 -0.63 1.034 144 1 1 0.07 1.08 NA NA NA NA NA 2
 8   Gonzalez-Ortiz_2004   34 4 1 -1.3 1.861 37 1 1 -0.9 1.803 NA NA NA NA NA 2
 9   Hanefeld_2004        319 6 2 7.61 1.072 320 4 2 7.45 1.073 NA NA NA NA NA 2
 10   Hermansen_2007      106 8 1 -0.3 0.94 106 1 1 0.27 0.94 NA NA NA NA NA 2
 11   Johnston_1994        68 5 1 -0.41 1.072 63 1 1 0.33 1.032 NA NA NA NA NA 2
 12   Johnston_1998a       91 5 1 -0.43 0.954 43 1 1 0.98 1.311 NA NA NA NA NA 2
 13   Johnston_1998b       49 5 1 -0.12 1.4 34 1 1 0.56 1.166 NA NA NA NA NA 2
 14   Kerenyi_2004        160 7 1 -0.91 0.99 154 1 1 -0.14 0.92 NA NA NA NA NA 2
 15   Kim_2007             57 7 1 -1.1 1.341 56 4 1 -1.1 1.139 NA NA NA NA NA 2
 16   Kipnes_2001         182 6 1 -1.2 1.369 181 1 1 0.1 1.024 NA NA NA NA NA 2
 17   Lewin_2007          431 4 1 -0.74 1.106 144 1 1 0.08 1.004 NA NA NA NA NA 2
 18   Moulin_2006         161 3 1 -0.82 1.028 156 1 1 0.19 1.374 NA NA NA NA NA 2
 19   Oyama_2008           41 2 1 -0.7 0.8 43 9 1 -0.3 0.6 NA NA NA NA NA 2
 20   Rosenstock_2008      59 7 1 -1.17 1.229 57 1 1 -0.08 1.208 NA NA NA NA NA 2
 21   Stucci_1996          28 3 2 8.03 1.29 30 1 2 8.26 1.35 NA NA NA NA NA 2
 22   Vongthavaravat_2002 164 7 1 -1.1 1.559 170 9 1 0.1 0.992 NA NA NA NA NA 2
 23   Willms_1999          29 4 1 -2.5 0.862 31 2 1 -2.3 1.782 29 1 1 -1.3 1.831 3
 24   Wolffenbuttel_1999  183 7 1 -0.9 1.1 192 1 1 0.2 1.11 NA NA NA NA NA 2
 25   Yang_2003           102 7 1 -1.09 1.65 96 4 1 -0.95 1.5 NA NA NA NA NA 2
 26   Zhu_2003            210 7 1 -1.9 1.47 105 1 1 -0.4 1.3 NA NA NA NA NA 2
;

/*Pre-processing of data*/

/*Factor names used here and their correspondence with factor labels in paper:

  design = G
  trial  = S 
  trt    = T

*/

proc sort data=senn;
by t1 t2 t3;
run;

proc print data=senn;
var obs trial t1-t3;
run;

proc means data=senn noprint;
by t1 t2 t3;
var n1;
output out=design mean= n=n;
run;

data design;
array tt$ tt1-tt3;
array t t1-t3;
set design;
design=_N_;
do i=1 to 3;
  if t[i]=2  then tt[i]='acar';
  if t[i]=3  then tt[i]='benf';
  if t[i]=4  then tt[i]='metf';
  if t[i]=5  then tt[i]='migl';
  if t[i]=6  then tt[i]='piog';
  if t[i]=1  then tt[i]='plac';
  if t[i]=7  then tt[i]='rosi';
  if t[i]=8  then tt[i]='sita';
  if t[i]=9  then tt[i]='sual';
  if t[i]=10 then tt[i]='vild';
end;
keep t1 t2 t3 tt1 tt2 tt3 design n;
run;

data senn2;
merge senn design;
by t1-t3;
run;

data senn3;
set senn2;
mean=mean1; sd=sd1; n=n1; t=t1; output;
mean=mean2; sd=sd2; n=n2; t=t2; output;
mean=mean3; sd=sd3; n=n3; t=t3; output;
run;

data senn3;
set senn3;
where t ne .;
w=n/sd/sd;
run;

data trt;
input t trt$;
datalines;
2  acar
3  benf
4  metf
5  migl
6  piog
1  plac
7  rosi
8  sita
9  sual
10 vild
;
proc sort data=senn3;
by t;
run;

proc sort data=trt;
by t;
run;

data senn3;
merge senn3 trt;
by t;
run;

/*Note that sorting is done here only to allow an analysis by design. Otherwise, sorting
  of the dataset is not necessary for any of the analyses using the MIXED procedure*/
proc sort data=senn3;
by design;
run;

/*Contribution to heterogeneity*/
/*Produces tests for contribution to heterogeneity in Table 3 of Krahn et al. (2013)*/
proc mixed data=senn3 lognote noprofile;
class trt design trial;
model mean=trt trial trt*trial / chisq;
weight w;
parms (1)/hold=1 noiter;
by design;
run;

/*Tests for inconsistency and heterogeneity - identical to Q^inc and Q^het 
  - Wald-test in Table 3 of Krahn et al. (2013).
  When the htype=1 option is used, it is crucial to fit design*trt second
  from last and the three-way interaction last, thus adjusting for all other
  effects in the model. With the default option htype=3 the correct test is
  obtained automatically.*/
proc mixed data=senn3;
class trt design trial;
model mean=trt design design*trial design*trt trt*design*trial/chisq htype=1;
weight w;
repeated;
parms (1)/hold=1;
run;

/*Cochran's Q = Q^net - Wald-test same as in Table 3 of Krahn et al. (2013)*/
proc mixed data=senn3;
class trt design trial;
model mean=trt design design*trial trt*design*trial/chisq;
weight w;
repeated;
parms (1)/hold=1;
run;

/*Taking heterogeneity as random*/
proc mixed data=senn3;
class trt design trial;
model mean=trt design design*trial trt*design/chisq ddfm=kr htype=1;
random int/sub=trt*design*trial;
weight w;
repeated;
parms (1)(1)/hold=2;
run;

/*Taking heterogeneity and inconsistency as random*/
ods output solutionR=BLUPs;
proc mixed data=senn3;
class trt design trial;
model mean=trt design design*trial/chisq ddfm=kr htype=1;
random int trial/sub=trt*design solution;
weight w;
repeated;
parms (1)(1)(1)/hold=3;
run;

data BLUPs_inconsistency;
set BLUPs;
if effect='Intercept';
run;

/*all BLUPs for inconsistency effects G.T are zero in this case because the associated
  variance is estimated to be zero*/
proc print data=BLUPs_inconsistency;
run;

/*Detachment of individual designs using factors Dk*/
data senn4;
set senn3;
array d d1-d15;
do i=1 to 15;
  if design=i then d[i]=1; else d[i]=0;
end;
run;

%let i=1; /*Let i run from 1 to 15 to produce 
             analysis for all possible detachments*/
proc mixed data=senn4;
class trt d&i design trial;
model mean=trt 
           d&i d&i*design d&i*design*trial 
           d&i*trt d&i*design*trt d&i*design*trial*trt/chisq htype=1;
weight w;
repeated;
parms (1)/hold=1;
run;

%let i=13; /*Let i run from 1 to 15 to produce 
             analysis for all possible detachments*/
proc mixed data=senn4 scoring=20;
class trt d&i design trial;
model mean=trt 
           d&i d&i*design d&i*design*trial 
           d&i*trt d&i*design*trt /chisq htype=1 ddfm=kr;
random d&i*design*trial*trt;
weight w;
repeated;
parms (.1)(1)/hold=2;
run;

/*Run Options 1 or 2 alternatively*/

/*Option 1: design*trt means - heterogeneity fixed*/
ods output lsmeans=lsmeans;
proc mixed data=senn3;
class design trt trial;
model mean=trt design design*trial trt*design trt*design*trial/chisq htype=1;
weight w;
lsmeans trt*design/cov;
repeated;
parms (1)/hold=1;
run;

/*Option 2: design*trt means - heterogeneity random*/
ods output lsmeans=lsmeans;
proc mixed data=senn3;
class design trt trial;
model mean=trt design design*trial trt*design/chisq htype=1 ddfm=KR;
random int/sub=trt*design*trial;
weight w;
lsmeans trt*design/cov;
repeated;
parms (.1)(1)/hold=2;
run;

/*Option 3: design*trt means - heterogeneity dropped*/
ods output lsmeans=lsmeans;
proc mixed data=senn3;
class design trt trial;
model mean=trt design design*trial trt*design/chisq htype=1;
weight w;
lsmeans trt*design/cov;
repeated;
parms (1)/hold=1;
run;

/*get variance-covariance matrix of adjusted means*/

data cov;
array cov cov1-cov31;
array col col1-col31;
set lsmeans;
do i=1 to 31; 
  col[i]=cov[i]; 
end;
parm=1;
row=_N_;
keep parm row col1-col31;
run;

/*Implement sum to zero constraint for design effect*/
data lsmeans;
set lsmeans;
array type type1-type15;
w=1/stderr**2;
do i=1 to 14;
  type[i]=0;
  type[design]=1;
  if design=15 then type[i]=-1;
end;
obs=_N_;
run;

/*Produce studentized residuals and PRESS residuals*/

ods output influence=influence1;
proc mixed data=lsmeans noprofile;
class trt design;
model estimate=trt design/influence(select=1 to 31 estimates);
repeated/ldata=cov type=lin(1) subject=intercept;
parms (1)/hold=1;
run;

data influence1;
merge lsmeans influence1;
run;

proc print data=influence1;
var design trt PRESSres Student;
run;

ods graphics on;
ods output influence=influence;
proc mixed data=lsmeans plots=studentpanel;
class trt;
model estimate=trt type1-type14/solution noint influence(select=1 to 31 estimates);
repeated/ldata=cov type=lin(1) subject=intercept;
parms (1)/hold=1;
run;
ods graphics off;

/*figure*/


data influence;
merge lsmeans influence;
obs2='aa';/*make obs a character-valued variable*/
obs2=_N_;
if PRESSres=. then delete;
run;

data influence;
set influence;
label obs2=obs1;
label parm1='trt1';
label parm2='trt2';
label parm3='trt3';
label parm4='trt4';
label parm5='trt5';
label parm6='trt6';
label parm7='trt7';
label parm8='trt8';
label parm9='trt9';
label parm10='trt10';
run;

ods graphics on /  border=off outputfmt=tiff imagename="Fig1" width=5.4in height=5in;
ods listing GPATH='d:\hpp\veroeff\13\Inconsistency\revision2' image_dpi=600;
proc sgplot data=influence;
where parm1 ne .;
series x=obs2 y=parm1 /curvelabel='acar';
series x=obs2 y=parm2 /curvelabel='benf';
series x=obs2 y=parm3 /curvelabel='metf';
series x=obs2 y=parm4 /curvelabel='migl';
series x=obs2 y=parm5 /curvelabel='piog';
series x=obs2 y=parm6 /curvelabel='plac';
series x=obs2 y=parm7 /curvelabel='rosi';
series x=obs2 y=parm8 /curvelabel='sita';
series x=obs2 y=parm9 /curvelabel='SUal';
series x=obs2 y=parm10 /curvelabel='vild';
yaxis label='Estimated treatment mean' VALUEATTRS=(size=8) LABELATTRS=(size=10);
xaxis label='Number of deleted observation' VALUEATTRS=(size=8) LABELATTRS=(size=10);
run;
ods graphics off;


/*Treatment means - Tables 7 and 8*/

/*Inconsistency ns, so drop it.

  It is necessary to indicate nesting of trial within design by specifying the
  nested effect as "trial(design)" 

*/

%include 'D:\e\hpp\VEROEFF\12\mult\mult.sas'; /*set path to %MULT macro file*/
ods output lsmeans=lsmeans diffs=diffs;
proc mixed data=senn3;
class design trt trial;
model mean=trt design trial(design)/chisq htype=1;
random int/sub=trt*design*trial;
weight w;
lsmeans trt/pdiff adjust=sim;
repeated;
parms (.1)(1)/hold=2;
%mult(trt=trt, p=adjp);
run;

proc sort data=letters;
by lsmean;
run;

proc print data=letters; run;
